# Supplementary material for: A methodology for calculating the rarity of diverse proteins based on functional specificity and thermodynamic stability
Source: PLoS One. 2025 Dec 29;20(12):e0339572. doi: 10.1371/journal.pone.0339572 (PMC12747414; doi:10.1371/journal.pone.0339572)
Supplement: S1 File — (XLSX) [file pone.0339572.s002.xlsx]

## Sheet: Table S1
Supplementary Table S1. b-lactamase variables. From left to right: number of nonsynonymous mutations, probability of sequence being functional, percentage of tolerated mutations, number of sequences, number of functonal sequences, average number of mutations in clones after a round of mutagenesis in experiment, percentage of functional sequences after a round of mutagenesis.
n	P(n)	Ptol	Nseq(n)	Nf(n)	n-exp	P(n)-exp
0	1	0.884264	1	1
1	0.884264	0.851292	4997	4418.67	1.1	0.84
2	0.752767	0.81955	12437533	9.36256e+06	1.1	0.797
3	0.61693	0.788991	20559242049	1.26836e+10	1.1	0.851
4	0.486752	0.759572	25390663930515	1.2359e+13	2.7	0.723
5	0.369723	0.73125	2.49895e+16	9239200852753722	2.7	0.695
6	0.27036	0.703984	2.04164e+19	5.51979e+18	3.5	0.479
7	0.190329	0.677734	1.42419e+22	2.71065e+21	3.5	0.393
8	0.128993	0.652464	8.65908e+24	1.11696e+24	6.6	0.309
9	0.084163	0.628135	4.66147e+27	3.92323e+26	6.6	0.234
10	0.0528657	0.604714	2.24963e+30	1.18928e+29	7.1	0.191
11	0.0319686	0.582166	9.83087e+32	3.14279e+31	7.1	0.138
12	0.018611	0.560459	3.92252e+35	7.30021e+33	8	0.16
13	0.0104307	0.539561	1.43896e+38	1.50094e+36	8	0.117
14	0.00562801	0.519442	4.88218e+40	2.7477e+38	9.5	0.085
15	0.00292342	0.500074	1.53984e+43	4.50161e+40	9.5	0.064
16	0.00146193	0.481427	4.53483e+45	6.62959e+42	11	0.053
17	0.000703811	0.463476	1.25188e+48	8.81088e+44	11	0.043
18	0.0003262	0.446195	3.25072e+50	1.06038e+47	11	0.021
19	0.000145549	0.429557	7.96425e+52	1.15919e+49	12.4	0.032
20	6.25215e-05	0.41354	1.84611e+55	1.15422e+51	12.4	0.021
21	2.58552e-05	0.398121	4.05881e+57	1.04941e+53	15.3	0.006
22	1.02935e-05	0.383276	8.48292e+59	8.73188e+54
23	3.94524e-06	0.368985	1.68884e+62	6.66288e+56
24	1.45573e-06	0.355226	3.20879e+64	4.67115e+58
25	5.17115e-07	0.341981	5.82845e+66	3.01398e+60
26	1.76844e-07	0.32923	1.0137e+69	1.79267e+62
27	5.82221e-08	0.316954	1.69063e+71	9.84321e+63
28	1.84537e-08	0.305135	2.70742e+73	4.9962e+65
29	5.63088e-09	0.293758	4.1685e+75	2.34723e+67
30	1.65411e-09	0.282804	6.17772e+77	1.02186e+69
31	4.67791e-10	0.272259	8.82218e+79	4.12693e+70
32	1.2736e-10	0.262108	1.21525e+82	1.54775e+72
33	3.33821e-11	0.252334	1.61629e+84	5.39552e+73
34	8.42346e-12	0.242926	2.07741e+86	1.7499e+75
35	2.04628e-12	0.233868	2.58251e+88	5.28453e+76
36	4.78558e-13	0.225147	3.10762e+90	1.48718e+78
37	1.07746e-13	0.216752	3.62248e+92	3.90308e+79
38	2.33542e-14	0.20867	4.0934e+94	9.55982e+80
39	4.87332e-15	0.20089	4.487e+96	2.18666e+82
40	9.79e-16	0.193399	4.77417e+98	4.67391e+83
41	1.89338e-16	0.186188	4.9337e+100	9.34134e+84
42	3.52523e-17	0.179245	4.95484e+102	1.7467e+86
43	6.31881e-18	0.172562	4.83846e+104	3.05733e+87
44	1.09039e-18	0.166127	4.59654e+106	5.012e+88
45	1.81143e-19	0.159933	4.25026e+108	7.69906e+89
46	2.89708e-20	0.15397	3.82709e+110	1.10874e+91
47	4.46062e-21	0.148229	3.35725e+112	1.49754e+92
48	6.61191e-22	0.142702	2.87045e+114	1.89791e+93
49	9.43529e-23	0.137381	2.39302e+116	2.25788e+94
50	1.29623e-23	0.132258	1.946e+118	2.52246e+95
51	1.71436e-24	0.127327	1.54421e+120	2.64734e+96
52	2.18284e-25	0.122579	1.19617e+122	2.61105e+97
53	2.6757e-26	0.118008	9.048e+123	2.42098e+98
54	3.15755e-27	0.113608	6.68547e+125	2.11097e+99
55	3.58724e-28	0.109372	4.82691e+127	1.73153e+100
56	3.92344e-29	0.105294	3.40642e+129	1.33649e+101
57	4.13114e-30	0.101368	2.35043e+131	9.70994e+101
58	4.18764e-31	0.0975881	1.58613e+133	6.64216e+102
59	4.08664e-32	0.0939493	1.04712e+135	4.27919e+103
60	3.83937e-33	0.0904462	6.76437e+136	2.59709e+104
61	3.47256e-34	0.0870737	4.27708e+138	1.48524e+105
62	3.02369e-35	0.083827	2.64765e+140	8.00568e+105
63	2.53467e-36	0.0807013	1.60498e+142	4.0681e+106
64	2.04551e-37	0.0776922	9.52957e+143	1.94929e+107
65	1.5892e-38	0.0747953	5.54328e+145	8.8094e+107
66	1.18865e-39	0.0720064	3.15967e+147	3.75574e+108
67	8.55905e-41	0.0693215	1.76517e+149	1.51082e+109
68	5.93326e-42	0.0667367	9.6669e+150	5.73563e+109
69	3.95966e-43	0.0642483	5.19071e+152	2.05535e+110
70	2.54402e-44	0.0618527	2.73328e+154	6.9535e+110
71	1.57354e-45	0.0595464	1.41168e+156	2.22134e+111
72	9.36987e-47	0.0573261	7.15251e+157	6.70181e+111
73	5.37138e-48	0.0551885	3.55568e+159	1.90989e+112
74	2.96438e-49	0.0531307	1.7346e+161	5.14201e+112
75	1.575e-50	0.0511496	8.30524e+162	1.30808e+113
76	8.05606e-52	0.0492424	3.90347e+164	3.14466e+113
77	3.967e-53	0.0474063	1.80117e+166	7.14524e+113
78	1.88061e-54	0.0456387	8.16069e+167	1.53471e+114
79	8.58284e-56	0.0439369	3.63099e+169	3.11642e+114
80	3.77104e-57	0.0422987	1.58674e+171	5.98367e+114
81	1.5951e-58	0.0407215	6.81124e+172	1.08646e+115
82	6.49547e-60	0.0392031	2.87235e+174	1.86573e+115
83	2.54643e-61	0.0377413	1.19012e+176	3.03056e+115
84	9.61054e-63	0.036334	4.84549e+177	4.65678e+115
85	3.4919e-64	0.0349793	1.93877e+179	6.76998e+115
86	1.22144e-65	0.033675	7.62432e+180	9.31265e+115
87	4.1132e-67	0.0324193	2.94719e+182	1.21224e+116
88	1.33347e-68	0.0312105	1.11993e+184	1.4934e+116
89	4.16184e-70	0.0300468	4.18402e+185	1.74132e+116
90	1.2505e-71	0.0289264	1.53693e+187	1.92193e+116
91	3.61724e-73	0.0278478	5.55153e+188	2.00812e+116
92	1.00732e-74	0.0268095	1.972e+190	1.98644e+116
93	2.70058e-76	0.0258098	6.88927e+191	1.8605e+116
94	6.97015e-78	0.0248475	2.36727e+193	1.65002e+116
95	1.73191e-79	0.023921	8.00138e+194	1.38576e+116
96	4.14289e-81	0.023029	2.66046e+196	1.1022e+116
97	9.54066e-83	0.0221703	8.70272e+197	8.30297e+115
98	2.1152e-84	0.0213437	2.80085e+199	5.92436e+115
99	4.51461e-86	0.0205478	8.86937e+200	4.00417e+115
100	9.27654e-88	0.0197817	2.7637e+202	2.56375e+115
101	1.83505e-89	0.0190441	8.47442e+203	1.5551e+115
102	3.49469e-91	0.018334	2.55728e+205	8.93689e+114
103	6.40714e-93	0.0176503	7.59488e+206	4.86615e+114
104	1.13088e-94	0.0169922	2.22004e+208	2.51061e+114
105	1.92162e-96		6.38738e+209	1.22741e+114

## Sheet: Table S2
Supplementary Table S2. Conversion between the target value c in nucleotide sequence space and ca in amino acid sequence space. Values were generated with the Python program c_convert.py.
c	ca	STD
0.1	0.21	0.01
0.15	0.31	0.02
0.2	0.39	0.02
0.25	0.47	0.02
0.3	0.55	0.02
0.35	0.61	0.02
0.4	0.67	0.02
0.45	0.73	0.02
0.5	0.78	0.02
0.55	0.82	0.02
0.6	0.86	0.02
0.65	0.89	0.02
0.7	0.92	0.01
0.75	0.94	0.01

## Sheet: Table S3
Supplementary Table S3. GFP variables. From left to right: number of nonsynonymous mutations, probability of sequence being functional, percentage of tolerated mutations, number of sequences, number of functonal sequences, percentage of functional sequences after a round of mutagenesis in experiment, number of clones in sample, standard deviation of percentage of function sequences in sample.
n	P(n)	Ptol	Nseq(n)	Nf(n)	P(n)-exp	N	STD
0	1	0.993024	1	1
1	0.993024	0.891366	4522	4490.46	0.9057	1114	0.00875412
2	0.885148	0.800115	10181283	9.01195e+06	0.8761	13010	0.00288856
3	0.70822	0.718205	15217624324	1.07774e+10	0.7302	12683	0.00394127
4	0.508648	0.644681	16986673151665	8.64023e+12	0.5213	9759	0.00505678
5	0.327915	0.578683	1.51045e+16	4953012649321615	0.3159	7215	0.00547275
6	0.189759	0.519442	1.11446e+19	2.1148e+18	0.1699	4643	0.00551184
7	0.0985688	0.466266	7.01794e+21	6.9175e+20	0.0801	2783	0.00514639
8	0.0459593	0.418533	3.85022e+24	1.76953e+23	0.0413	1526	0.00509285
9	0.0192355	0.375687	1.86949e+27	3.59606e+25	0.0154	714	0.00460921
10	0.0072265	0.337227	8.13417e+29	5.87816e+27	0.0057	352	0.00400622
11	0.00243697	0.302704	3.20338e+32	7.80655e+29
12	0.00073768	0.271715	1.15135e+35	8.49328e+31
13	0.000200439	0.243899	3.803e+37	7.62269e+33
14	4.8887e-05	0.218931	1.16127e+40	5.6771e+35
15	1.07029e-05	0.196518	3.29492e+42	3.5265e+37
16	2.10331e-06	0.1764	8.72535e+44	1.83521e+39
17	3.71024e-07	0.158342	2.16491e+47	8.03234e+40
18	5.87485e-08	0.142132	5.05026e+49	2.96695e+42
19	8.35004e-09	0.127581	1.11106e+52	9.27737e+43
20	1.06531e-09	0.114521	2.31155e+54	2.46252e+45
21	1.22e-10	0.102797	4.55927e+56	5.56231e+46
22	1.25412e-11	0.0922733	8.54448e+58	1.07158e+48
23	1.15722e-12	0.0828271	1.52463e+61	1.76434e+49
24	9.58492e-14	0.0743479	2.59505e+63	2.48734e+50
25	7.12619e-15	0.0667367	4.22059e+65	3.00767e+51
26	4.75578e-16	0.0599047	6.56951e+67	3.12432e+52
27	2.84894e-17	0.0537721	9.80074e+69	2.79217e+53
28	1.53194e-18	0.0482673	1.40326e+72	2.1497e+54
29	7.39424e-20	0.0433261	1.93069e+74	1.4276e+55
30	3.20364e-21	0.0388907	2.55559e+76	8.18717e+55
31	1.24592e-22	0.0349094	3.25796e+78	4.05915e+56
32	4.34942e-24	0.0313356	4.00424e+80	1.74161e+57
33	1.36292e-25	0.0281277	4.74927e+82	6.47286e+57
34	3.83357e-27	0.0252482	5.4407e+84	2.08573e+58
35	9.67909e-29	0.0226635	6.02519e+86	5.83184e+58
36	2.19362e-30	0.0203434	6.45532e+88	1.41605e+59
37	4.46256e-32	0.0182608	6.69609e+90	2.98817e+59
38	8.14898e-34	0.0163914	6.72957e+92	5.48391e+59
39	1.33573e-35	0.0147134	6.55702e+94	8.75841e+59
40	1.96531e-37	0.0132071	6.19802e+96	1.2181e+60
41	2.5956e-39	0.0118551	5.68706e+98	1.47613e+60
42	3.0771e-41	0.0106414	5.06825e+100	1.55955e+60
43	3.27448e-43	0.00955205	4.38934e+102	1.43728e+60
44	3.1278e-45	0.00857418	3.69603e+104	1.15604e+60
45	2.68183e-47	0.00769642	3.02746e+106	8.11913e+59
46	2.06405e-49	0.00690852	2.41341e+108	4.9814e+59
47	1.42595e-51	0.00620128	1.87322e+110	2.67112e+59
48	8.84272e-54	0.00556644	1.41623e+112	1.25233e+59
49	4.92225e-56	0.00499659	1.04339e+114	5.1358e+58
50	2.45944e-58		7.4936e+115	1.84301e+58

## Sheet: Table S4
Supplementary Table S4. HisA variables. From left to right: number of nonsynonymous mutations, probability of sequence being functional, percentage of tolerated mutations, number of sequences, number of functonal sequences, percentage of functional sequences after a round of mutagenesis in experiment, number of clones in sample, standard deviation of percentage of function sequences in sample. Th…
n	P(n)	Ptol	Nseq(n)	Nf(n)	P(n)-exp	N	STD
0	1	0.873716	1	1
1	0.873716	0.808156	4826	4216.55	0.894118	170	0.0235985
2	0.706099	0.747516	11599291	8.19025e+06	0.678832	137	0.0398921
3	0.52782	0.691425	18512468436	9.77125e+09	0.476744	86	0.053858
4	0.364948	0.639544	22071490492821	8.05495e+12	0.390244	41	0.0761823
5	0.2334	0.591555	2.09679e+16	4893919217221962	0.291667	24	0.0927805
6	0.138069	0.547168	1.65332e+19	2.28273e+18	0.222222	9	0.13858
7	0.075547	0.506111	1.11292e+22	8.40778e+20	0	3	0.316
8	0.0382352	0.468134	6.52867e+24	2.49625e+23
9	0.0178992	0.433008	3.39056e+27	6.06882e+25
10	0.00775048	0.400517	1.5783e+30	1.22326e+28
11	0.0031042	0.370464	6.65183e+32	2.06486e+30
12	0.00114999	0.342666	2.55929e+35	2.94317e+32
13	0.000394063	0.316954	9.05202e+37	3.56707e+34
14	0.0001249	0.293171	2.96066e+40	3.69785e+36
15	3.66169e-05	0.271173	9.0004e+42	3.29567e+38
16	9.9295e-06	0.250825	2.55443e+45	2.53642e+40
17	2.49057e-06	0.232004	6.79477e+47	1.69228e+42
18	5.77822e-07	0.214596	1.69983e+50	9.82197e+43
19	1.23998e-07	0.198493	4.01159e+52	4.97429e+45
20	2.46128e-08	0.183599	8.95587e+54	2.20429e+47
21	4.51889e-09	0.169823	1.89609e+57	8.5682e+48
22	7.6741e-10	0.15708	3.81544e+59	2.92801e+50
23	1.20545e-10	0.145293	7.31238e+61	8.81469e+51
24	1.75144e-11	0.134391	1.33725e+64	2.34211e+53
25	2.35378e-12	0.124307	2.33752e+66	5.50199e+54
26	2.92591e-13	0.11498	3.91174e+68	1.14454e+56
27	3.3642e-14	0.106352	6.27617e+70	2.11143e+57
28	3.5779e-15	0.0983719	9.66755e+72	3.45895e+58
29	3.51965e-16	0.0909905	1.43146e+75	5.03825e+59
30	3.20255e-17	0.084163	2.03984e+77	6.53267e+60
31	2.69536e-18	0.0778478	2.8005e+79	7.54835e+61
32	2.09828e-19	0.0720064	3.70803e+81	7.78048e+62
33	1.51089e-20	0.0666034	4.73954e+83	7.16095e+63
34	1.00631e-21	0.0616058	5.85333e+85	5.89025e+64
35	6.19943e-23	0.0569831	6.99055e+87	4.33374e+65
36	3.53263e-24	0.0527074	8.07991e+89	2.85433e+66
37	1.86196e-25	0.0487524	9.04513e+91	1.68416e+67
38	9.07749e-27	0.0450943	9.81397e+93	8.90862e+67
39	4.09343e-28	0.0417106	1.03273e+96	4.22741e+68
40	1.70739e-29	0.0385808	1.05468e+98	1.80075e+69
41	6.58726e-31	0.0356859	1.04593e+100	6.88982e+69
42	2.35072e-32	0.0330082	1.00783e+102	2.36913e+70
43	7.75931e-34	0.0305314	9.44078e+103	7.32539e+70
44	2.36902e-35	0.0282404	8.60184e+105	2.0378e+71
45	6.69023e-37	0.0261214	7.62697e+107	5.10262e+71
46	1.74758e-38	0.0241614	6.58406e+109	1.15062e+72
47	4.2224e-40	0.0223484	5.53621e+111	2.33761e+72
48	9.43639e-42	0.0206715	4.53624e+113	4.28057e+72
49	1.95064e-43	0.0191204	3.62343e+115	7.06803e+72
50	3.72971e-45	0.0176857	2.82265e+117	1.05277e+73
51	6.59624e-47	0.0163586	2.14522e+119	1.41504e+73
52	1.07905e-48	0.0151311	1.59117e+121	1.71696e+73
53	1.63273e-50	0.0139958	1.15225e+123	1.88132e+73
54	2.28513e-52	0.0129456	8.14897e+124	1.86215e+73
55	2.95824e-54	0.0119742	5.6302e+126	1.66555e+73
56	3.54226e-56	0.0110757	3.80139e+128	1.34655e+73
57	3.92331e-58	0.0102446	2.50892e+130	9.84325e+72
58	4.01929e-60	0.00947593	1.61912e+132	6.5077e+72
59	3.80865e-62	0.0087649	1.02196e+134	3.89231e+72
60	3.33825e-64		6.31063e+135	2.10664e+72
